# Supplementary material for: When Trauma Crosses Generations: Mechanisms, Clinical Patterns and Therapeutic Implications of Transgenerational Trauma—A Systematic Review
Source: Cells. 2026 Mar 30;15(7):609. doi: 10.3390/cells15070609 (PMC13072029; doi:10.3390/cells15070609)
Supplement: Supplementary file 1 [file cells-15-00609-s001.zip]

Archive with 6 entries (6 files):
- Figure S1- PRISMA_2020_checklist.pdf
- Table S1. Search Strategy.pdf
- Table S2. Cochrane Risk of Bias 2 (RoB 2).pdf
- Table S3. Risk Of Bias In Non-randomized Studies of Interventions - ROBINS-I.pdf
- Table S4. Newcastle–Ottawa Scale (NOS).pdf
- Table S5 Risk of Bias Assessment and Evidence Grading of Included Studies (NOS, RoB 2, ROBINS-I, OCEBM).pdf
